# Supplementary material for: Ebola virus–like particles reprogram cellular metabolism
Source: J Mol Med (Berl). 2023 Mar 24;101(5):557–68. doi: 10.1007/s00109-023-02309-4 (PMC10036248; doi:10.1007/s00109-023-02309-4)
Supplement: Supplementary file 2 — Supplementary file2 (XLSX 11 KB) [file 109_2023_2309_MOESM2_ESM.xlsx]

## Sheet: Sheet1
compound name	m/z	p.value	p.adj	formula	adduct	pathway/class
FA 5:1	123.042	0.00267356	0.0340642	C5H8O2	[M+Na]1+	Fatty acyl
Dihydrothymine	129.066	1.50936e-05	0.000731182	C5H8N2O2	[M+H]1+	Pyrimidine metabolism
FA 8:1	165.088	0.00670805	0.0624516	C8H14O2	[M+Na]1+	Fatty acyl
FA 11:0;O	225.146	0.00802811	0.0692715	C11H22O3	[M+Na]1+	Fatty acyl
FA 7:1	151.073	0.00991551	0.0798446	C7H12O2	[M+Na]1+	Fatty acyl
FA 6:1;O	153.052	0.0078403	0.0681138	C6H10O3	[M+Na]1+	Fatty acyl
FAL 9:2	161.093	0.00548446	0.0545305	C9H14O1	[M+Na]1+	Fatty acyl (fatty aldehyde)
