# Supplementary material for: Ebola virus–like particles reprogram cellular metabolism
Source: J Mol Med (Berl). 2023 Mar 24;101(5):557–68. doi: 10.1007/s00109-023-02309-4 (PMC10036248; doi:10.1007/s00109-023-02309-4)
Supplement: Supplementary file 3 — Supplementary file3 (XLSX 12 KB) [file 109_2023_2309_MOESM3_ESM.xlsx]

## Sheet: Sheet1
compound name	m/z	p.value	p.adj	formula	adduct	pathways/class
L-Aspartic acid	172.001	0.00699301	0.0320056	C4H7N1O4	[M+K]1+	Alanine, aspartate and glutamate metabolism, Arginine biosynthesis, Histidine metabolism		Legends: (*) is an m/z with more than one possible database match
L-Glutamic acid	186.0161*	0.004662	0.0225434	C5H9N1O4	[M+K]1+	Alanine, aspartate and glutamate metabolism, Arginine biosynthesis, Histidine metabolism, Glutamine and glutamate metabolism, Glutathione metabolism
L-4-Hydroxyglutamate semialdehyde						Arginine and proline metabolism
FA 5:2;O2	148.06	0.0206682	0.0769069	C5H6O4	[M+NH4]1+	Fatty acyl (methyl branched FA)
FA 22:5;O2	385.235	0.000621601	0.00381612	C22H34O4	[M+Na]1+	Fatty acyls
FOH 9:2	163.109	0.0206682	0.0769069	C9H16O1	[M+Na]1+	Fatty acyls (fatty alcohols)
FOH 6:0;O4	167.091	0.0104118	0.0441704	C6H14O5	[M+H]1+	Fatty acyls (fatty alcohols)
FAL 17:3	249.221	0.0281274	0.0975665	C17H28O1	[M+H]1+	Fatty acyls (fatty aldehydes)
Stearamide	306.276	0.0001554	0.00107675	C18H37N1O1	[M+Na]1+	Fatty acyls (fatty amides)
gamma-Glutamylvaline	269.11	0.0281274	0.0975665	C10H18N2O5	[M+Na]1+	Glutathione metabolism
Glutamyllysine	298.137	0.000621601	0.00381612	C11H21N3O5	[M+Na]1+	Glutathione metabolism
Glutathione†	308.09	0.0010878	0.00630182	C10H17N3O6S1	[M+H]1+	Glutathione metabolism
	330.072	0.000621601	0.00381612		[M+Na]1+
DG 30:2	575.409	0.0001554	0.00107675	C33H60O5	[M+K]1+	Glycerolipids (Diradylglycerols )
TG 44:0	768.706	0.0001554	0.00107675	C47H90O6	[M+NH4]1+	Glycerolipids (Triradylglycerols )
TG 46:0	796.736	0.0003108	0.00205198	C49H94O6	[M+NH4]1+	Glycerolipids (Triradylglycerols )
FA 5:0;O2	157.047	0.014763	0.0589889	C5H10O4	[M+Na]1+	Fatty acyls
Deoxyadenosine monophosphate (DAMP)	332.077	0.000621601	0.00381612	C10H14N5O6P1	[M+H]1+	Purine metabolism
N-Acetylneuraminic acid	348.0698*	0.0206682	0.0769069	C11H19N1O9	[M+K]1+	Purine metabolism
2'-Deoxyguanosine 5'-monophosphate				C10H14N5O7P1	[M+H]1+
Adenosine 2'-phosphate (AMP)
2-hydroxy-dAMP
Adenosine 3',5'-diphosphate	450.0175*	0.0029526	0.0151748	C10H15N5O10P2	[M+Na]1+	purine metabolism
dGDP
ADP
UDP-GlcNAc	630.07	0.0206682	0.0769069	C17H27N3O17P2	[M+Na]1+	Saccharolipids (Acylaminosugars)
N-Acetylserine	186.016	0.004662	0.0225434	C5H9N1O4	[M+K]1+	Amino acid
Glycerylphosphorylethanolamine	238.044	0.0001554	0.00107675	C5H14N1O6P1	[M+Na]1+	Glycerophospholipids
gamma-Glutamyllysine	298.137	0.000621601	0.00381612	C11H21N3O5	[M+Na]1+	Amino acid
FA 22:5;O2 (19,20-DiHDPA)	385.235	0.000621601	0.00381612	C22H34O4	[M+Na]1+	Fatty acyl
ST 24:2;O4	429.24	0.0001554	0.00107675	C24H38O4	[M+K]1+	Sterol lipid (bile acid)
