# Supplementary material for: Ebola virus–like particles reprogram cellular metabolism
Source: J Mol Med (Berl). 2023 Mar 24;101(5):557–68. doi: 10.1007/s00109-023-02309-4 (PMC10036248; doi:10.1007/s00109-023-02309-4)
Supplement: Supplementary file 4 — Supplementary file4 (XLSX 10 KB) [file 109_2023_2309_MOESM4_ESM.xlsx]

## Sheet: Sheet1
compound name	m/z	p.value	p.adj	formula	adduct	pathway/class
PS 37:2	802.557	0.00022855	0.00597825	C43H80N1O10P1	[M+H]1+	Glycerophospholipid		Legends: (*) is an m/z with more than one possible database match
PA 44:4	847.562	1.06145e-05	0.000549323	C47H85O8P1	[M+K]1+	Glycerophospholipid
PC 39:0	870.6356*	1.29559e-05	0.00064166	C47H94N1O8P1	[M+K]1+	Glycerophospholipid
PE 42:0
ST 19:0;O2	315.2308*	0.00173361	0.0253263	C19H32O2	[M+Na]1+	Sterol lipids
ST 21:3;O2 (progesterone)				C21H30O2	[M+H]1+	Steroid hormone biosynthesis/Sterol lipids
