# Supplementary material for: Ebola virus–like particles reprogram cellular metabolism
Source: J Mol Med (Berl). 2023 Mar 24;101(5):557–68. doi: 10.1007/s00109-023-02309-4 (PMC10036248; doi:10.1007/s00109-023-02309-4)
Supplement: Supplementary file 5 — Supplementary file5 (XLSX 14 KB) [file 109_2023_2309_MOESM5_ESM.xlsx]

## Sheet: Sheet1
compound name	m/z	p.value	p.adj	formula	adduct	pathway/class
Arachidonic acid(FA 20:4)	305.247	0.0001554	0.00107675	C20H32O2	[M+H]1+	Arachidonic acid metabolism, Linoleic acid metabolism, Biosynthesis of unsaturated fatty acids		Legends: (†) is a database hit detected as multiple adducts
N-Decanoylglycine	230.175	0.0001554	0.00107675	C12H23N1O3	[M+H]1+	acyglycine
N-Undecanoylglycine	244.19	0.0001554	0.00107675	C13H25N1O3	[M+H]1+	acylglycine
FA 9:1;O	173.117	0.0001554	0.00107675	C9H16O3	[M+H]1+	alpha-Linolenic acid metabolism/Fatty acyl
FA 18:3;O†	312.253	0.0001554	0.00107675	C18H30O3	[M+NH4]1+	alpha-Linolenic acid metabolism/Fatty acyl
	295.226	0.0104118	0.0441704	C18H30O3	[M+H]1+
FA 20:0;O (Thromboxane)†	297.314	0.0001554	0.00107675	C20H40O1	[M+H]1+	Arachidonic acid metabolism/eicosanoids
	351.286	0.0001554	0.00107675	C20H40O3	[M+Na]1+
ST 27:1;O3	436.377	0.0001554	0.00107675	C27H46O3	[M+NH4]1+	bile acid biosynthesis/sterol lipids
FA 22:0 (Docosanoic acid)	358.366	0.0001554	0.00107675	C22H44O2	[M+NH4]1+	Biosynthesis of unsaturated fatty acids/fatty acyl
FA 10:0	173.154	0.0001554	0.00107675	C10H20O2	[M+H]1+	Fatty acid biosynthesis
FA 10:1;O	187.133	0.0001554	0.00107675	C10H18O3	[M+H]1+	Fatty acid biosynthesis/Fatty acyl
trans-Dodec-2-enoic acid	216.195	0.0001554	0.00107675	C12H22O2	[M+NH4]1+	fatty acid biosynthesis/Fatty acyl
FA 12:1;O (3-oxo-dodecanoic acid)	232.19	0.0001554	0.00107675	C12H22O3	[M+NH4]1+	fatty acid biosynthesis/fatty acyl
FA 16:1;O	288.253	0.0001554	0.00107675	C16H30O3	[M+NH4]1+	fatty acid biosynthesis/fatty acyl
trans-2-Hexenoic acid	115.076	0.0001554	0.00107675	C6H10O2	[M+H]1+	Fatty acyl
FA 8:0;O	161.117	0.0001554	0.00107675	C8H16O3	[M+H]1+	Fatty acyl
FA 12:1	216.195	0.0001554	0.00107675	C12H22O2	[M+NH4]1+	fatty acyl
FA 18:1	283.263	0.0001554	0.00107675	C18H34O2	[M+H]1+	fatty acyl
FA 5:0	103.076	0.0001554	0.00107675	C5H10O2	[M+H]1+	fatty acyl
FA 6:2	113.06	0.0001554	0.00107675	C6H8O2	[M+H]1+	fatty acyl
FA 6:1	115.076	0.0001554	0.00107675	C6H10O2	[M+H]1+	fatty acyl
FA 5:0;O	119.07	0.0001554	0.00107675	C5H10O3	[M+H]1+	fatty acyl
FA 6:0;O	133.086	0.0001554	0.00107675	C6H12O3	[M+H]1+	fatty acyl
FA 8:1	143.107	0.0001554	0.00107675	C8H14O2	[M+H]1+	fatty acyl
FA 8:0;O	161.117	0.0001554	0.00107675	C8H16O3	[M+H]1+	fatty acyl
FA 10:6;O	177.054	0.0001554	0.00107675	C10H8O3	[M+H]1+	fatty acyl
FA 14:2	242.211	0.0001554	0.00107675	C14H24O2	[M+NH4]1+	fatty acyl
FA 12:1;O3	269.135	0.0001554	0.00107675	C12H22O5	[M+Na]1+	fatty acyl
FA 16:2	270.242	0.0001554	0.00107675	C16H28O2	[M+NH4]1+	fatty acyl
FA 16:1;O2	287.221	0.0001554	0.00107675	C16H30O4	[M+H]1+	fatty acyl
FA 20:0	313.309	0.0001554	0.00107675	C20H40O2	[M+H]1+	fatty acyl
CAR 5:0	246.17	0.0001554	0.00107675	C12H23N1O4	[M+H]1+	fatty acyl (acyl carnitines)
CAR 7:0	274.2	0.0001554	0.00107675	C14H27N1O4	[M+H]1+	fatty acyl (acyl carnitines)
3-hydroxyundecanoyl carnitine	363.286	0.0001554	0.00107675	C18H35N1O5	[M+NH4]1+	fatty acyl (acyl carnitines)
CAR 20:0	456.403	0.0001554	0.00107675	C27H53N1O4	[M+H]1+	fatty acyl (acyl carnitines)
CAR 4:1	230.138	0.0001554	0.00107675	C11H19N1O4	[M+H]1+	fatty acyl (acyl carnitines)
CAR 14:0;O	405.334	0.0001554	0.00107675	C21H41N1O5	[M+NH4]1+	fatty acyl (acyl carnitines)
CAR 18:0	445.402	0.0001554	0.00107675	C25H49N1O4	[M+NH4]1+	fatty acyl (acyl carnitines)
CAR 22:5	474.356	0.0001554	0.00107675	C29H47N1O4	[M+H]1+	fatty acyl (acyl carnitines)
FOH 8:5	121.065	0.0001554	0.00107675	C8H8O1	[M+H]1+	fatty acyl (fatty alcohols)
FOH 8:2	127.112	0.0001554	0.00107675	C8H14O1	[M+H]1+	fatty acyl (fatty alcohols)
FOH 8:5	138.091	0.0001554	0.00107675	C8H8O1	[M+NH4]1+	fatty acyl (fatty alcohols)
FAL 16:0 (Palmitaldehyde)	241.252	0.0001554	0.00107675	C16H32O1	[M+H]1+	fatty acyl(fatty aldehydes)/ Fatty acid degradation
FA 6:0	117.091	0.0001554	0.00107675	C6H12O2	[M+H]1+	Fatty acyl(methyl branched)
DG(35:1)	626.572	0.0001554	0.00107675	C38H72O5	[M+NH4]1+	Glycerolipids (Diradylglycerol)
TG(52:3)	874.783	0.0001554	0.00107675	C55H100O6	[M+NH4]1+	Glycerolipids (Triradylglycerol)
PE 29:1	670.44	0.0104118	0.0441704	C34H66N1O8P1	[M+Na]1+	Glycerophospholipids
PA(40:4)	791.496	0.0001554	0.00107675	C43H77O8P1	[M+K]1+	Glycerophospholipids
PC(40:1)	852.683	0.0104118	0.0441704	C48H96N1O7P1	[M+Na]1+	Glycerophospholipids
FA 18:2;O	314.268	0.0001554	0.00107675	C18H32O3	[M+NH4]1+	lineolic acid metabolism/ fatty acyl
FA 18:2 (linoleic aid)	281.248	0.0001554	0.00107675	C18H32O2	[M+H]1+	lineolic acid metabolism/fatty acyl
PC(O-42:4) (lecithin)	852.683	0.0104118	0.0441704	C50H94N1O7P1	[M+H]1+	Linoleic acid metabolism,Arachidonic acid metabolism, alpha-Linolenic acid metabolism, Glycerophospholipid metabolism
FA 18:2;O3 (9,12,13,TriHODE)	351.214	0.0001554	0.00107675	C18H32O5	[M+Na]1+	Linoleic acid metabolism/fatty acyl
CDP-DG 25:0	856.41	0.00699301	0.0320056	C37H67N3O15P2	[M+H]1+	phospholipid metabolism/glycerophospholipid
ST 19:0;O	294.278	0.0001554	0.00107675	C19H32O1	[M+NH4]1+	sterol lipids
ST 20:4;O2	337.155	0.0001554	0.00107675	C20H26O2	[M+K]1+	sterol lipids
FA 5:1;O	117.055	0.0001554	0.00107675	C5H8O3	[M+H]1+	Valine, leucine and isoleucine degradation, Valine, leucine and isoleucine biosynthesis, Pantothenate and CoA biosynthesis, lysine degradation
