# Supplementary material for: Ebola virus–like particles reprogram cellular metabolism
Source: J Mol Med (Berl). 2023 Mar 24;101(5):557–68. doi: 10.1007/s00109-023-02309-4 (PMC10036248; doi:10.1007/s00109-023-02309-4)
Supplement: Supplementary file 6 — Supplementary file6 (XLSX 10 KB) [file 109_2023_2309_MOESM6_ESM.xlsx]

## Sheet: Sheet1
compound name	m/z	p.value	p.adj	formula	adduct	pathway/class
PC 30:1	704.5221*	0.00156002	0.0679558	C38H74N1O8P1	[M+H]1+	Glycerophospholipids		Legends: (*) is an m/z with more than one possible database match
PE 33:1
PC 32:2	730.5363*	0.0016203	0.0688558	C40H76N1O8P1	[M+H]1+	Glycerophospholipids
PE 35:2
PE 34:2	716.5192*	0.000729026	0.0426677	C39H74N1O8P1	[M+H]1+	Glycerophospholipids
PA 36:3				C39H71O8P1	[M+NH4]1+
