# Supplementary material for: Ebola virus–like particles reprogram cellular metabolism
Source: J Mol Med (Berl). 2023 Mar 24;101(5):557–68. doi: 10.1007/s00109-023-02309-4 (PMC10036248; doi:10.1007/s00109-023-02309-4)
Supplement: Supplementary file 7 — Supplementary file7 (XLSX 9 KB) [file 109_2023_2309_MOESM7_ESM.xlsx]

## Sheet: Sheet1
compound name	m/z	p.value	p.adj	formula	adduct	pathway/class
Oxoglutaric acid	164.056	0.000666001	0.0143396	C5H6O5	[M+NH4]1+	citrate acid cycle
FA 22:3	335.293	0.002664	0.0467845	C22H38O2	[M+H]1+	fatty acyl
CAR 16:0 (L-palmitoylcarnitine)	417.368	0.000666001	0.0143396	C23H45N1O4	[M+NH4]1+	fatty acid degradation pathway/acyl carnitine
SM 40:0;O2	811.665	0.000666001	0.0143396	C45H93N2O6P1	[M+Na]1+	Sphingolipids
FA 5:1	101.06	0.000666001	0.0143396	C5H8O2	[M+H]1+	fatty acyl
