# Supplementary material for: Ebola virus–like particles reprogram cellular metabolism
Source: J Mol Med (Berl). 2023 Mar 24;101(5):557–68. doi: 10.1007/s00109-023-02309-4 (PMC10036248; doi:10.1007/s00109-023-02309-4)
Supplement: Supplementary file 8 — Supplementary file8 (XLSX 10 KB) [file 109_2023_2309_MOESM8_ESM.xlsx]

## Sheet: Sheet1
compoundname	m/z	p.value	p.adj	formula	adduct	pathway/class
5-Androstene-3alpha-16b,17b-triol	329.208	0.00131231	0.0615179	C19H30O3	[M+Na]1+	Steroids
Ubiquinol	343.188	0.000577057	0.0363029	C19H28O4	[M+Na]1+	Ubiquinone and other terpenoid-quinone biosynthesis
CAR 18:2	424.342	0.0002082	0.0181691	C25H45N1O4	[M+H]1+	Acyl carniine
