# Supplementary material for: Ebola virus–like particles reprogram cellular metabolism
Source: J Mol Med (Berl). 2023 Mar 24;101(5):557–68. doi: 10.1007/s00109-023-02309-4 (PMC10036248; doi:10.1007/s00109-023-02309-4)
Supplement: Supplementary file 9 — Supplementary file9 (XLSX 12 KB) [file 109_2023_2309_MOESM9_ESM.xlsx]

## Sheet: Sheet1
compound name	m/z	p.value	p.adj	formula	adduct	pathway/class
CAR 22:5	474.356	0.000666001	0.0143396	C29H47N1O4	[M+H]1+	acyl carnitine		Legends: (*) is an m/z with more than one possible database match, (†) is a database hit detected as multiple adducts
3-methyl-thiopropionic acid	121.032	0.000666001	0.0143396	C4H8O2S1	[M+H]1+	Cysteine and methionine metabolism/fatty acyl
Heptylmalonic acid	203.1275*	0.000666001	0.0143396	C10H19O4	[M+H]1+	fatty acyl
FA 10:1;O2
3-Methylazelaic acid
FA 12:0;O	217.179	0.000666001	0.0143396	C12H24O3	[M+H]1+	fatty acyl
5,6-epoxy,18R-HEPE	355.1871*	0.001332	0.0261176	C20H28O4	[M+Na]1+	fatty acyl (eicosanoid)
7'-Carboxy-gamma-tocotrienol						Benzopyrans (medium chain fatty acid)
FA 5:1;O2	150.076	0.000666001	0.0143396	C5H8O4	[M+NH4]1+	fatty acyl /butanoate metabolism and pantothenate and CoA biosynthesis pathways
N-Arachidonoylglycine	362.269	0.000666001	0.0143396	C22H35N1O3	[M+H]1+	fatty amides
LPC 18:0	524.371	0.000666001	0.0143396	C26H55N1O7P1	[M+H]1+	Glycerophospholipid metabolism/Glycerophospholipids
PG 42:10	865.499	0.000666001	0.0143396	C48H75O10P1	[M+Na]1+	Glycerophospholipids
PC O-18:0 (Platelet-activating factor)	524.371	0.000666001	0.0143396	C26H54N1O7P1	[M+H]1+	Glycerophospholipids
ST 19:2;O2	289.216	0.000666001	0.0143396	C19H28O2	[M+H]1+	Steroid hormone biosynthesis, Steroid degradation pathways/ steroids
Sterol	266.247	0.000666001	0.0143396	C17H28O1	[M+NH4]1+	steroids
ST 19:3;O2 (androst-5-ene-3,17-dione)†	287.201	0.000666001	0.0143396	C19H26O2	[M+H]1+	Steroid hormone biosynthesis, Steroid degradation pathways/ steroids
	304.228				[M+NH4]1+
ST 19:0;O2	293.247	0.000666001	0.0143396	C19H32O2	[M+H]1+	Sterol lipids
ST 19:3;O3	303.195	0.000666001	0.0143396	C19H26O3	[M+H]1+	Sterol lipids
ST 19:2;O	273.22	0.000666001	0.0143396	C19H28O1	[M+H]1+	Sterol lipids
2-Polyprenyl-6-methoxyphenol	278.211	0.000666001	0.0143396	C17H24O2	[M+NH4]1+	Ubiquinone and other terpenoid-quinone biosynthesis/ prenol lipid
CAR 10:0	338.232	0.000666001	0.0143396	C17H33N1O4	[M+Na]1+	acyl carnitine
