# Supplementary material for: Ebola virus–like particles reprogram cellular metabolism
Source: J Mol Med (Berl). 2023 Mar 24;101(5):557–68. doi: 10.1007/s00109-023-02309-4 (PMC10036248; doi:10.1007/s00109-023-02309-4)
Supplement: Supplementary file 10 — Supplementary file10 (XLSX 11 KB) [file 109_2023_2309_MOESM10_ESM.xlsx]

## Sheet: Sheet1
compound name	m/z	p.value	p.adj	fullformula	adduct	pathway/class
ST 27:3;O	383.331	0.000613378	0.0250063	C27H42O1	[M+H]1+	Sterol lipids/Steroid biosynthesis
TG 43:0	754.689	0.000428856	0.0188239	C46H88O6	[M+NH4]1+	Glycerolipids (Triradylcglycerols)
TG 44:0	768.706	0.000304274	0.0142979	C47H90O6	[M+NH4]1+	Glycerolipids (Triradylcglycerols)
TG 46:0	796.736	0.00118069	0.0416867	C49H94O6	[M+NH4]1+	Glycerolipids (Triradylcglycerols)
TG 47:0	810.752	0.00308575	0.0805339	C50H96O6	[M+NH4]1+	Glycerolipids (Triradylcglycerols)
TG 49:2	834.752	0.00319779	0.0826759	C52H96O6	[M+NH4]1+	Glycerolipids (Triradylcglycerols)
TG 50:2	848.77	0.000436089	0.0190547	C53H98O6	[M+NH4]1+	Glycerolipids (Triradylcglycerols)
TG 50:1	850.784	0.00335664	0.0855234	C53H100O6	[M+NH4]1+	Glycerolipids (Triradylcglycerols)
TG 51:2	862.786	0.0017727	0.0556684	C54H100O6	[M+NH4]1+	Glycerolipids (Triradylcglycerols)
