# Supplementary material for: Ebola virus–like particles reprogram cellular metabolism
Source: J Mol Med (Berl). 2023 Mar 24;101(5):557–68. doi: 10.1007/s00109-023-02309-4 (PMC10036248; doi:10.1007/s00109-023-02309-4)
Supplement: Supplementary file 11 — Supplementary file11 (XLSX 12 KB) [file 109_2023_2309_MOESM11_ESM.xlsx]

## Sheet: Sheet1
compound name	m/z	p.value	p.adj	formula	adduct	pathway/ class
4-Methylpentanal	101.096	0.000666001	0.00660473	C6H12O1	[M+H]1+	Steroid hormone biosynthesis		Legends: (*) is an m/z with more than one possible database match
trans-1,2-Dihydrobenzene-1,2-diol	113.06	0.000666001	0.00660473	C6H8O2	[M+H]1+	Organooxygen compounds
1-Pyrroline-5-carboxylic acid	114.0553*	0.000666001	0.00660473	C5H7N1O2	[M+H]1+	Arginine and proline metabolism, Alanine, aspartate and glutamate metabolism
1-Pyrroline-2-carboxylic acid						Arginine and proline metabolism
FA 6:1	115.076	0.000666001	0.00660473	C6H10O2	[M+H]1+	Fatty acyl
FA 5:1;O (3-methyl-2-oxo-butanoic acid)	117.055	0.000666001	0.00660473	C5H8O3	[M+H]1+	Fatty acyl/Valine, leucine and isoleucine degradation
FA 6:0 (Isocaproic acid)	117.091	0.000666001	0.00660473	C6H12O2	[M+H]1+	Fatty acyl
FA 5:0;O	119.07	0.000666001	0.00660473	C5H10O3	[M+H]1+	Fatty acyl
FA 7:1	129.091	0.000666001	0.00660473	C7H12O2	[M+H]1+	Fatty acyl
FA 6:1;O	131.07	0.000666001	0.00660473	C6H10O3	[M+H]1+	Fatty acyl
m-Methylacetophenone	135.08	0.000666001	0.00660473	C9H10O1	[M+H]1+	Alkyl-phenylketones
3-Nonen-5-one	141.1273*	0.000666001	0.00660473	C9H16O1	[M+H]1+	enones
(3E)-2,3,4-trimethylhex-3-enal						Organooxygen compounds
Ethyl 2-hydroxyisovalerate	147.1014*	0.000666001	0.00660473	C7H14O3	[M+H]1+	fatty acyl
3-hydroxyheptanoic acid						Hydroxy acids
FA 8:2;O	157.086	0.000666001	0.00660473	C8H12O3	[M+H]1+	Fatty acyl
FA 8:1;O	159.101	0.000666001	0.00660473	C8H14O3	[M+H]1+	Fatty acyl
FA 7:1;O2	161.081	0.000666001	0.00660473	C7H12O4	[M+H]1+	Fatty acyl
FA 8:0;O	161.117	0.000666001	0.00660473	C8H16O3	[M+H]1+	Fatty acyl
FA 8:2;O2	173.081	0.000666001	0.00660473	C8H12O4	[M+H]1+	Fatty acyl
FA 10:0	173.154	0.000666001	0.00660473	C10H20O2	[M+H]1+	Fatty acyl
2,4-Dimethyladipic acid	175.0964*	0.000666001	0.00660473	C8H14O4	[M+H]1+	fatty acyl
3-Methylpimelic acid
Isoamyl 2-furoate	183.101	0.000666001	0.00660473	C10H14O3	[M+H]1+	Furans
FA 12:0;O	217.179	0.000666001	0.00660473	C12H24O3	[M+H]1+	Fatty acyl
Farnesol	223.205	0.000666001	0.00660473	C15H26O1	[M+H]1+	prenol lipid/intermediate in the isoprenoid/cholesterol biosynthetic pathway
Glutaconylcarnitine	291.156	0.000666001	0.00660473	C12H19N1O6	[M+NH4]1+	Acyl carnitine
LPC O-18:0	510.392	0.000666001	0.00660473	C26H56N1O6P1	[M+H]1+	Glycerophospholipids/Ether lipid metabolism
PE 36:1	768.5513*	0.012654	0.0881914	C41H80N1O8P1	[M+Na]1+	Glycerophopholipid
PC 35:4				C43H78N1O8P1	[M+H]1+	Glycerophopholipid/Glycerophospholipid metabolism, Linoleic acid metabolism, alpha-Linolenic acid metabolism, Arachidonic acid metabolism
PE 38:4				C43H78N1O8P1	[M+H]1+	Glycerophopholipid/ glycerophospholipid metabolism
PA 40:5				C43H75O8P1	[M+NH4]1+	Glycerophopholipid
PE O-38:4	776.555	0.004662	0.039055	C43H80N1O7P1	[M+Na]1+	Glycerophopholipid
SM 40:1;O2	787.666	0.000666001	0.00660473	C45H91N2O6P1	[M+H]1+	Sphingolipids/Sphingolipid metabolism
PC 35:3	792.55*	0.00799201	0.0609945	C43H80N1O8P1	[M+Na]1+	Glycerophopholipid
PE 38:3
PC 37:6				C45H78N1O8P1	[M+H]1+
PE 40:6
PA 42:7				C45H75O8P1	[M+NH4]1+
