# Supplementary material for: Ebola virus–like particles reprogram cellular metabolism
Source: J Mol Med (Berl). 2023 Mar 24;101(5):557–68. doi: 10.1007/s00109-023-02309-4 (PMC10036248; doi:10.1007/s00109-023-02309-4)
Supplement: Supplementary file 12 — Supplementary file12 (XLSX 11 KB) [file 109_2023_2309_MOESM12_ESM.xlsx]

## Sheet: Sheet1
compound name	m/z	p.value	p.adj	formula	adduct	Pathway/class
ST 18:3;O2(Estradiol)	273.184	1.16184e-05	0.00105843	C18H24O2	[M+H]1+	Steroid hormone biosynthesis		Legends: (†) is a database hit detected as multiple adducts
5-Hydroxyindoleacetylglycine	287.041	1.03816e-05	0.000968597	C12H12N2O4	[M+K]1+	Tryptophan metabolism
ST 19:4;O3†	301.18	0.00033297	0.0154212	C19H24O3	[M+H]1+	Steroid hormone biosynthesis/sterol lipids
	323.162	2.8047e-05	0.00193454	C19H24O3	[M+Na]1+
FA 20:4;O	338.268	3.76837e-06	0.00054919	C20H32O3	[M+NH4]1+	Arachidonic acid metabolism/ fatty acyl (eicosanoid)
Dityrosine	361.139	0.000797088	0.0303964	C18H20N2O6	[M+H]1+	biomarker to several dieases/ associated with acute inflammation
FA 20:3;O (15(S)-Hydroxyeicosatrienoic acid)	361.213	0.00420852	0.098282	C20H34O3	[M+K]1+	modulates arachidonic acid metabolism and tumerogenesis/ fatty acyl (eicosanoid)
DG 16:0	362.29	9.34923e-06	0.000898317	C19H36O5	[M+NH4]1+	Glycerolipids (Diradylglycerols)
FA 22:0;O	374.362	0.00413101	0.0971792	C22H44O3	[M+NH4]1+	Fatty acyl
LPC 20:4 (2-Lysolecithin)	561.364	0.000976419	0.0357829	C28H50N1O7P1	[M+NH4]1+	Glycerophospholipid metabolism/ Glycerophospholipids
LPI 20:4	638.329	0.0040609	0.0967056	C29H49O12P1	[M+NH4]1+	Glycerophospholipids
FA 20:0;O (Thromboxane)	314.341	0.000325363	0.0151051	C20H40O1	[M+NH4]1+	Arachidonic acid metabolism/fatty acyl (eicosanoids)
FA 22:0 (Behenic acid)	358.366	0.000613449	0.0250063	C22H44O2	[M+NH4]1+	Biosynthesis of unsaturated fatty acids/ fatty acyl
Docosanamide	362.339	0.00377616	0.0926422	C22H45N1O1	[M+Na]1+	fatty amide
