# Supplementary material for: Ebola virus–like particles reprogram cellular metabolism
Source: J Mol Med (Berl). 2023 Mar 24;101(5):557–68. doi: 10.1007/s00109-023-02309-4 (PMC10036248; doi:10.1007/s00109-023-02309-4)
Supplement: Supplementary file 13 — Supplementary file13 (XLSX 14 KB) [file 109_2023_2309_MOESM13_ESM.xlsx]

## Sheet: Sheet1
compound name	m/z	p.value	p.adj	formula	adduct	pathway/class
1,2-Dihydronaphthalene-1,2-diol	180.101	0.000666001	0.00660473	C10H10O2	[M+NH4]1+	1,2-Dihydronaphthalene-1,2-diol is a primary metabolite. Primary metabolites are metabolically or physiologically essential metabolites. They are directly involved in an organism’s growth, development or reproduction		Legends: (*) is an m/z with more than one possible database match, (†) is a database hit detected as multiple adducts
20-HETE ethanolamide	364.284*	0.000666001	0.00660473	C22H37N1O3	[M+H]1+	N-acylethanolamine
Leukotriene B4 dimethylamide						a derivative of Leukotriene B4 (which is involoved in the Arachidonic acid metabolism pathway)/ fatty acyl (eicosanoid)
CAR 4:0	232.154	0.000666001	0.00660473	C11H21N1O4	[M+H]1+	Acyl carnitine
CAR 7:0 (Heptanoylcarnitine)	274.2	0.000666001	0.00660473	C14H27N1O4	[M+H]1+	Acyl carnitine
CAR 6:0;O	276.18	0.000666001	0.00660473	C13H25N1O5	[M+H]1+	Acyl carnitine
CAR 5:0;O	262.165	0.000666001	0.00660473	C12H23N1O5	[M+H]1+	Acyl carnitine
CAR 22:5	474.356	0.000666001	0.00660473	C29H47N1O4	[M+H]1+	Acyl carnitine
FA 20:5;O	319.225	0.000666001	0.00660473	C20H30O3	[M+H]1+	Arachidonic acid metabolism/ fatty acyl (eicosanoid)
FA 20:5;O	336.252	0.000666001	0.00660473	C20H30O3	[M+NH4]1+	Arachidonic acid metabolism/ fatty acyl (eicosanoid)
N-palmitoyl glycine				C18H35N1O3	[M+Na]1+	fatty amide
Tetranor 12-HETE	267.195	0.000666001	0.00660473	C16H26O3	[M+H]1+	Arachidonic acid metabolism/ fatty acyl (eicosanoid)(It enhances tumor cell adhesion to endothelial cells, fibronectin, and the subendothelial matrix)
L-Proline	116.0709*	0.000666001	0.00660473	C5H9N1O2	[M+H]1+	Arginine and proline metabolism
Acetamidopropanal						associated with urea cycle and metabolism of arginine, proline, glutamate, aspartate and asparagine.
FA 20:5 (EPA)	303.232	0.000666001	0.00660473	C20H30O2	[M+H]1+	Biosynthesis of unsaturated fatty acids/ fatty acyl
3-Cyclohexene-1-carboxaldehyde, 1,3,4-trimethyl	153.127*	0.000666001	0.00660473	C10H16O1	[M+H]1+	cycloalkanes
4-(1-Methylethyl)-1-cyclohexene-4-carboxaldehyde
FA 18:1	283.263	0.000666001	0.00660473	C18H34O2	[M+H]1+	fatty acyl
FA 20:2	309.278	0.000666001	0.00660473	C20H36O2	[M+H]1+	Fatty acyl
10-Nitrolinoleic acid	343.259	0.000666001	0.00660473	C18H31N1O4	[M+NH4]1+	fatty acyl
FA 10:1;O3	236.149	0.000666001	0.00660473	C10H18O5	[M+NH4]1+	fatty acyl
FA 14:1	244.227	0.000666001	0.00660473	C14H26O2	[M+NH4]1+	fatty acyl
FA 17:1	286.274	0.000666001	0.00660473	C17H32O2	[M+NH4]1+	fatty acyl
FA 19:3;O	326.269	0.000666001	0.00660473	C19H32O3	[M+NH4]1+	fatty acyl
FA 14:1	244.227	0.000666001	0.00660473	C14H26O2	[M+NH4]1+	fatty acyl
FA 10:2;O2	201.112	0.000666001	0.00660473	C10H16O4	[M+H]1+	fatty acyl (Decenedioic acid)
MG 10:0	247.19	0.000666001	0.00660473	C13H26O4	[M+H]1+	Glycerolipids (Monoradylglycerols)
LPA 22:0	526.353	0.000666001	0.00660473	C25H49O8P1	[M+NH4]1+	Glycerophospholipids
FA 18:2 (lineolic acid)	281.248	0.000666001	0.00660473	C18H32O2	[M+H]1+	Linoleic acid metabolism, Biosynthesis of unsaturated fatty acids
N-Methylphenylethanolamine	169.133	0.002664	0.0239999	C9H13N1O1	[M+NH4]1+	N-Methylphenylethanolamine is a secondary metabolite. Secondary metabolites are metabolically or physiologically non-essential metabolites that may serve a role as defense or signalling molecules
Cholesterol glucuronide	585.375	0.000666001	0.00660473	C33H54O7	[M+Na]1+	Pentose and glucuronate interconversions
Deoxyribose	135.0651*	0.000666001	0.00660473	C5H10O4	[M+H]1+	Pentose phosphate pathway
FA 5:0;O2						Valine, leucine and isoleucine biosynthesis, Pantothenate and CoA biosynthesis/fatty acyl
13'-Carboxy-gamma-tocopherol	469.328	0.000666001	0.00660473	C28H46O4	[M+Na]1+	prenol lipid
Dehydroabietic acid	301.2159*	0.000666001	0.00660473	C20H28O2	[M+H]1+	prenol lipids
Retinoic Acid						Retinol metabolism/ prenol lipids
ST 24:1;O4	410.325	0.000666001	0.00660473	C24H40O4	[M+NH4]1+	Primary and Secondary bile acid biosynthesis/ terol lipids
ST 19:2;O2	289.216	0.000666001	0.00660473	C19H28O2	[M+H]1+	Steroid hormone biosynthesis/ sterol lipids
ST 19:1;O2†	291.231	0.000666001	0.00660473	C19H30O2	[M+H]1+	Steroid hormone biosynthesis/ sterol lipids
	308.258				[M+NH4]1+
ST 19:3;O2 (Androstenedione)	287.201	0.000666001	0.00660473	C19H26O2	[M+H]1+	Steroid hormone biosynthesis/ sterol lipids
ST 19:2;O3 (17beta,19-dihydroxyandrost-4-en-3-one)	305.211	0.000666001	0.00660473	C19H28O3	[M+H]1+	Steroid hormone biosynthesis/ sterol lipids
ST 19:4;O3	318.205	0.000666001	0.00660473	C19H24O3	[M+NH4]1+	Steroid hormone biosynthesis/ sterol lipids
ST 19:0;O2†	293.247	0.000666001	0.00660473	C19H32O2	[M+H]1+	Steroid hormone biosynthesis/ sterol lipids
	310.274				[M+NH4]1+
ST 19:2;O	273.22	0.000666001	0.00660473	C19H28O1	[M+H]1+	sterol lipid
ST 19:1;O3	307.226	0.000666001	0.00660473	C19H30O3	[M+H]1+	sterol lipids
	324.253				[M+NH4]1+
Tetrahydropteridine	159.0649*	0.000666001	0.00660473	C6H8N4	[M+Na]1+	Pteridines
Succinylacetone				C7H10O4	[M+H]1+	succinylacetone can act as an acidogen, an oncometabolite, and a metabotoxin
Isopropylmaleic acid						Valine, leucine and isoleucine biosynthesis
